# Supplementary material for: Clickable C-Glycosyl Scaffold for the Development of a Dual Fluorescent and [18F]fluorinated Cyanine-Containing Probe and Preliminary In Vitro/Vivo Evaluation by Fluorescence Imaging
Source: Pharmaceuticals (Basel). 2022 Nov 29;15(12):1490. doi: 10.3390/ph15121490 (PMC9782470; doi:10.3390/ph15121490)
Supplement: Supplementary file 1 [file pharmaceuticals-15-01490-s001.zip]

Archive with 1 entries (1 files):
- pharmaceuticals-2025954-supplementary.pdf
